# Supplementary material for: A New Optimized Version of a Colorectal Cancer-Targeted Immunotoxin Based on a Non-Immunogenic Variant of the Ribotoxin α-Sarcin
Source: Cancers (Basel). 2023 Feb 9;15(4):1114. doi: 10.3390/cancers15041114 (PMC9954630; doi:10.3390/cancers15041114)
Supplement: Supplementary file 1 [file cancers-15-01114-s001.zip]

Archive with 1 entries (1 files):
- cancers-2189454-supplementary.pdf
